# Supplementary material for: Decision-making in plants under competition
Source: Nat Commun. 2017 Dec 21;8:2235. doi: 10.1038/s41467-017-02147-2 (PMC5740169; doi:10.1038/s41467-017-02147-2)
Supplement: Supplementary file 4 — potentilla results [file 41467_2017_2147_MOESM4_ESM.xlsx]

## Sheet: potentilla results
genotype	filter height	filter density	number of leaves	number of newly-produced leaves	petiole_length	plant_height	plant diameter	height per diameter	leaf area	SLA	total stolon length	mean internode length
1	short	dense	2	1	9	9	10.5	0.86	5.5	146.895	31	7.75
2	short	dense	2		11	8	20	0.4	7.5	129.3	99	14.1429
3	short	dense	4	2	12.5	14	15.5	0.9	6.25	156.12	0	0
4	short	dense	4	1	17	17.5	15.5	1.13	6.25	126.3	0	0
5	short	dense	4	2	16.5	22.5	19	1.18	8.5	104.55	84	12.9231
7	short	dense	5	1	13	4.5	20	0.23	7.25	131.49	47	8.54545
8	short	dense	3	0	13.5	16	21	0.76	6	144.22	0	0
9	short	dense	5	2	10	12	19	0.63	5.75	163.325	0	0
10	short	dense	3	3	10.5	8	21	0.38	6.5	118.35	54.5	9.90909
11	short	dense	4	1	7.5	7.5	13.5	0.56	4.5	158.48	73.5	11.3077
13	short	dense	2	2	10.5	12	7.5	1.6	4	138.92	81	11.5714
14	short	dense	5	2	9	5	18.5	0.27	5	163.65	43.5	7.90909
15	short	dense	4	1	20	21	21	1	9.25	107.215	52.5	10.5
16	short	dense	1	2	10.5	4	25	0.16	6.5	186.985	70	10.7692
17	short	dense	3	2	10	8.5	19	0.45	6.75	164.44	19	4.75
18	short	dense	3	3	13.5	13	14.5	0.9	7	142.805	74	10.5714
19	short	dense	5	2	15	15.5	12	1.29	8.25	178.805	48.5	8.81818
20	short	dense	4	2	16.5	17	17	1	6.75	116.415	14.5	4.14286
21	short	dense	4	2	14	15	17	0.88	7.5	150.025	0	0
1	short	sparse	4	1	7	8.5	8	1.06	4	154.465	8	4
2	short	sparse	3	2	8.5	5	17	0.29	5	106.67	78	11.1429
3	short	sparse	4	2	7	9	11.5	0.78	5.5	118.34	0	0
4	short	sparse	3	3	11	13	21	0.62	6.5	105.825	14	7
5	short	sparse	4	2	11.5	13.5	18	0.75	5.5	131.39	43	7.16667
6	short	sparse	4	2	12	9	23	0.39	7.25	167.415	89	16.1818
8	short	sparse	5	2	6.5	6.5	14.5	0.45	4.25	158.65	0	0
9	short	sparse	5		6.5	6.5	13	0.5	4.5	191.495	6	6
10	short	sparse	4	1	8.5	10.5	12	0.88	5.25	208.33	0	0
11	short	sparse	5	3	5	6	12	0.5	4.5	132.305	34	8.5
13	short	sparse	3	3	8	8	18	0.44	6.75	151.855	50.6667	10.8571
14	short	sparse	2	2	10.5	2	17	0.12	5.25	133.89	56.3333	8.89474
15	short	sparse	5	2	7	7	15	0.47	6	135.745	78	11.1429
16	short	sparse	4	3	8.5	9	15	0.6	5.25	162.71	58	9.66667
17	short	sparse	3	2	8.5	10	13	0.77	5.5	177.67	11	4.4
18	short	sparse	4	2	13.5				6.5	143.045	117	13
19	short	sparse	4	4	9	8	25	0.32	10.25	123.55	65.3333	11.5294
20	short	sparse	5	2	10	12.5	14.5	0.86	4.5	155.47	12.5	4.16667
21	short	sparse	3	0	11	12.5	17	0.74	6.25	125.225	0	0
2	tall	dense	4	2	14	10	21	0.48	6.75	211.47	12	6
3	tall	dense	5	2	11.5	14	16	0.88	8	140.395	22	5.5
4	tall	dense	3	2	17	16	26	0.62	9	109.31	66	12
5	tall	dense	5	1	16.5	16	25	0.64	7.75	147.03	40.3333	8.06667
6	tall	dense	5	1	10.5	11.5	18.5	0.62	5.25	182.02	66	11
7	tall	dense	4	2	11	6	26	0.23	7.5	175.2	13.6667	6.83333
8	tall	dense	4	2	10.5	10	15	0.67	4.5	169.955	2	2
9	tall	dense	4	1	9.5	5.5	17	0.32	5.75	157.845	108	12
10	tall	dense	2	0	11	10	16	0.63	5.5	227.425	0	0
11	tall	dense	4	1	13	15	21	0.71	6.25	148.31	64	11.6364
13	tall	dense	3	1	12	8.5	21	0.4	5.75	229.345	48	9.6
14	tall	dense	2	1	11.5	5	12.5	0.4	6	128.09	107	11.8889
15	tall	dense	4	3	23	25	27	0.93	10.5	151.3	82	13.6667
16	tall	dense	4	1	8	7.5	17	0.44	6	190.275	68	10.4615
17	tall	dense	4	1	11.5	10.5	20	0.53	6	138.785	16	5.33333
18	tall	dense	5	2	21.5	21	33	0.64	9.5	215.705	39	7.8
19	tall	dense	5	3	17	15.5	25	0.62	10.5	222.89	47	11.75
20	tall	dense	5	2	19.5	18	30	0.6	7	177.26	9	4.5
21	tall	dense	4	2	15.5	11	26	0.42	8.75	194.845	0	0
1	tall	sparse	4	1	9	10	11.5	0.87	4.75	194.005	0	0
2	tall	sparse	2	1	11	7.5	20	0.38	7.25	127.965	67	10.3077
3	tall	sparse	4	2	9.5	7.5	18.5	0.41	8	120.77	51	10.2
4	tall	sparse	4	2	6.5	6	17.5	0.34	6.5	138.425	32	10.6667
5	tall	sparse	4	2	10	11	20	0.55	8	177.835	69	13.8
6	tall	sparse	3	0	11.5	15	16	0.94	6.25	134.47	93.5	13.3571
7	tall	sparse	3	1	10	2	18	0.11	6	123.16	55.5	10.0909
8	tall	sparse	3		8	9.5	13	0.73	4	201.295	0	0
9	tall	sparse	5	2	7	6	16.5	0.36	5	154.9	27	5.4
10	tall	sparse	5	3	13	15	22	0.68	8	177.815	71	11.8333
11	tall	sparse	5	1	9.5	8	12.5	0.64	5.25	125.33	50	8.33333
13	tall	sparse	3	2	7	3	16	0.19	6	138.915	46.6667	10.7692
14	tall	sparse	4	0	9	6.5	15.5	0.42	5.5	188.995	50.5	7.76923
15	tall	sparse	5	2	9.5	11	15	0.73	6.25	170.605	4	10.2727
16	tall	sparse	2	1	11	6	10	0.6	6.75	159.015	70	11.6667
17	tall	sparse	3	1	7	4	13	0.31	5.25	153.575	12	1.71429
18	tall	sparse	4	3	11	7	24	0.29	8	164.945	104.333	13.6087
19	tall	sparse	4	2	9.5	10	15	0.67	8	146.655	47	9.4
20	tall	sparse	5	1	16.5	18	31	0.58	9	146.395	55	9.16667
21	tall	sparse	5	2	11	14	23	0.61	6.5	146.61	0	0
